# Supplementary material for: The role of uropathogenic Escherichia coli adhesive molecules in inflammatory response- comparative study on immunocompetent hosts and kidney recipients
Source: PLoS One. 2022 May 23;17(5):e0268243. doi: 10.1371/journal.pone.0268243 (PMC9126363; doi:10.1371/journal.pone.0268243)
Supplement: S2 File — (XLSX) [file pone.0268243.s003.xlsx]

## Sheet: Arkusz1
Status	Gender	FimH	PapC	Ag43	CsgA	TosA	IL 1/KR ratio	IL6/KR ratio	IL17/KR ratio
Immunosupressed	K	yes	NO	No	yes	yes	3.17	196.6	472.27
Immunosupressed	M	yes	NO	yes	yes	no	191.6	231.13	2094.67
Immunosupressed	K	no	no	no	yes	no	3.43	131.68	518.28
Immunosupressed	K	data unavailable	data unavailable	data unavailable	data unavailable	data unavailable	4.72	87.15	<LOD
Immunosupressed	K	yes	no	yes	yes	no	1.54	23.47	24.98
Immunosupressed	K	yes	no	no	yes	no	4.5	14.54	<LOD
Immunosupressed	K	data unavailable	data unavailable	data unavailable	data unavailable	data unavailable	400.03	322.84	2714.13
Immunosupressed	K	data unavailable	data unavailable	data unavailable	data unavailable	data unavailable	38.83	193.13	3471.61
Immunosupressed	M	yes	yes	yes	yes	no	155.02	2840.21	447.4
Immunosupressed	K	yes	no	yes	yes	no	63.86	189.12	47.26
Immunosupressed	K	yes	no	yes	yes	no	36.55	118.03	479.65
Immunosupressed	M	yes	no	no	yes	yes	113.17	575.88	245.44
Immunosupressed	K	yes	no	no	yes	no	208.4	661.28	8318.56
Immunosupressed	K	yes	no	no	yes	no	1	15.78	555.37
Immunosupressed	K	yes	no	yes	yes	no	9.43	4.57	<LOD
Immunosupressed	K	yes	no	yes	yes	no	387.59	431	542.07
Immunosupressed	M	yes	yes	yes	yes	no	348.75	2045.23	1567.08
Immunosupressed	K	yes	yes	no	yes	no	136.17	83.81	<LOD
Immunocompetent-UTI	K	yes	no	no	yes	no	9	610.22	234.78
Immunocompetent-UTI	K	data unavailable	data unavailable	data unavailable	data unavailable	data unavailable	85.41	496.53	<LOD
Immunocompetent-UTI	K	yes	yes	no	yes	no	43.23	34.52	<LOD
Immunocompetent-UTI	M	yes	yes	yes	yes	yes	509.09	13332	1194.56
Immunocompetent-UTI	K	yes	no	yes	yes	yes	44.44	209.84	52.91
Immunocompetent-UTI	K	yes	yes	yes	yes	no	5.91	35.39	390.98
Immunocompetent-UTI	K	data unavailable	data unavailable	data unavailable	data unavailable	data unavailable	45.33	89.4	630.09
Immunocompetent-UTI	K	yes	yes	no	yes	yes	147.62	358.11	1524.64
Immunocompetent-UTI	K	yes	no	no	yes	yes	1.88	22.53	<LOD
Immunocompetent-UTI	K	yes	yes	yes	yes	yes	10.07	388.09	111.93
Immunocompetent-UTI	M	yes	no	yes	yes	no	253.51	673.72	<LOD
Immunocompetent-UTI	M	data unavailable	data unavailable	data unavailable	data unavailable	data unavailable	66.86	264.46	<LOD
Immunocompetent-UTI	M	yes	no	no	no	no	123.94	1635.04	228.67
Immunocompetent-UTI	K	yes	no	yes	yes	no	77.98	21.15	315.6
Immunocompetent-UTI	K	yes	no	no	yes	no	1.15	41.28	375.7
Immunocompetent-UTI	M	yes	yes	no	yes	no	239.45	4919.72	1170.98
Immunocompetent-UTI	K	yes	no	yes	yes	no	133.33	705.65	3140.2
Immunocompetent-UTI	K	yes	no	yes	yes	no	16.88	165.77	<LOD
Immunocompetent-UTI	K	yes	no	no	yes	no	6.07	38.63	<LOD
Immunocompetent-UTI	K	yes	yes	no	yes	no	30.97	2469.35	259.48
Immunocompetent-UTI	K	yes	no	yes	yes	no	136.03	503.71	<LOD
Immunocompetent-UTI	M	yes	no	no	yes	no	20.41	4834.92	399.75
Immunocompetent-UTI	K	yes	no	yes	yes	no	29.38	309.65	<LOD
Immunocompetent-UTI	M	data unavailable	data unavailable	data unavailable	data unavailable	data unavailable	673.38	11204.6	1279.19
Immunocompetent-UTI	K	data unavailable	data unavailable	data unavailable	data unavailable	data unavailable	125.4	5116.3	2931.72
Immunocompetent-UTI	K	yes	no	no	yes	no	76.73	152.26	406.36
Immunocompetent-UTI	K	yes	no	yes	yes	no	3.85	7.21	<LOD
Immunocompetent-UTI	K	yes	yes	no	no	yes	231.23	755	381.57
Control	K	no	no	no	no	no	0.94	25.95	1113.78
Control	K	no	no	no	no	no	0.74	<LOD	2079.3
Control	K	no	no	no	no	no	1.31	<LOD	1238.46
Control	K	no	no	no	no	no	1.59	1.23	1823.51
Control	K	no	no	no	no	no	0.35	4.88	323.66
Control	K	no	no	no	no	no	0.57	17.3	434.23
Control	K	no	no	no	no	no	0.35	3.09	340.65
Control	K	no	no	no	no	no	0.45	9.3	230.63
Control	K	no	no	no	no	no	0.36	0.61	183.51
Control	K	no	no	no	no	no	0.52	<LOD	498.78
Control	K	no	no	no	no	no	0.33	3.91	121.87
Control	K	no	no	no	no	no	0.88	19.76	552.5
Control	K	no	no	no	no	no	0.75	6.13	644.59
Control	K	no	no	no	no	no	0.59	<LOD	653.53
Control	K	no	no	no	no	no	0.42	17.6	724.77
Control	M	no	no	no	no	no	0.39	4.23	410.27
Control	M	no	no	no	no	no	0.6	2.48	218.36
Control	M	no	no	no	no	no	0.61	<LOD	117.99
Control	M	no	no	no	no	no	0.35	1.89	180.21
Control	M	no	no	no	no	no	0.83	6.01	502.52
Control	M	no	no	no	no	no	0.35	1.61	314.52
Control	M	no	no	no	no	no	0.63	<LOD	337.17
Control	M	no	no	no	no	no	0.68	1.5	346.04
Control	M	no	no	no	no	no	0.27	<LOD	165.9
Control	M	no	no	no	no	no	2.14	3.76	1144.94
Control	M	no	no	no	no	no	0.43	0.9	350.2
Control	M	no	no	no	no	no	0.69	0.61	215.67
Control	M	no	no	no	no	no	0.49	1.93	37.7
Control	M	no	no	no	no	no	0.69	6.08	187.8
